# Supplementary material for: A Polish Version of the Boston Carpal Tunnel Questionnaire (BCTQ-PL) for Use Among Patients with Carpal Tunnel Syndrome Undergoing Physiotherapy: Translation, Cultural Adaptation, and Validation
Source: Healthcare (Basel). 2025 May 29;13(11):1288. doi: 10.3390/healthcare13111288 (PMC12154119; doi:10.3390/healthcare13111288)
Supplement: Supplementary file 1 [file healthcare-13-01288-s001.zip]

Archive with 1 entries (1 files):
- healthcare-3622110-supplementary.pdf
